# Supplementary material for: Regulation of the Intestinal Extra-Adrenal Steroidogenic Pathway Component LRH-1 by Glucocorticoids in Ulcerative Colitis
Source: Cells. 2022 Jun 12;11(12):1905. doi: 10.3390/cells11121905 (PMC9221003; doi:10.3390/cells11121905)
Supplement: Supplementary file 1 [file cells-11-01905-s001.zip]

Archive with 1 entries (1 files):
- cells-1677520-supplementary.pdf
